# Supplementary material for: Genomics-Enabled Novel Insight Into the Pathovar-Specific Population Structure of the Bacterial Leaf Streak Pathogen Xanthomonas translucens in Small Grain Cereals
Source: Front Microbiol. 2021 May 28;12:674952. doi: 10.3389/fmicb.2021.674952 (PMC8195340; doi:10.3389/fmicb.2021.674952)
Supplement: Supplementary Dataset 1 — The sequences of all 65 type III effectors (T3Es) retrieved from public databases and include in this study. [file Data_Sheet_1.fasta]

>AvrBs1_CAJ19916.1 avirulence protein AvrBs1 (plasmid) [Xanthomonas campestris pv. vesicatoria str. 85-10]
MSDMKVNFSSKIIDSTPSEEEVATQQDSYTKSGLVAPSLDSQALKKAPRKRVIKENIAALHTSSLERVHQ
KKVLVQNLAQLQRGLAKINGRVELEELIDGFSVKELLIKRNPKIAEEYGEGNPLMIRSLRFSNPQEVTSK
LGAEGKTPAKREVDTICNKSTLHDIVMTPASLVKKEVRMNLISEVPRAKDKQKYRGLPSVVYGQSSRRSE
SDYLTSRNGFGDVHSFKSNNAFNSDYEKICGSLSHAEKLGLIERNLTPFIRHDPDRISTDFVHSIEELAE
HQMLLQSRKPASALRHNEYCTKLELWDAKAIAVGESRALAVATLIEFNLEMLSIAQEIDDDGHKSKMVAD
FIERQLSWLGPQTALDSKSTLERVSAVTIQEREFIANEISRSLRQGVSLCTYDKDEAGSHIREMSLLDFR
VEEIIEGISIFISSKLLHVTNAGEA
>AvrBs2_AAM34968.1 avirulence protein [Xanthomonas citri pv. citri str. 306]
MRIGPLQPSVAHTAAPALPTHTSVVSPTQVPHMPGDIPPLRERPRRRADSAPPLVPLNDSAMTGKPALVA
LDSEFSEQRLAEVQARQITVQTLQTKLATHLAQAGTPLKPDSIAARFAAGTLEPVYLDTAAFNAMSRGLP
ARARAAAGPVLIDAQQGRIIFNLQRAFAPGDSSSDAALAALGKQLNLSGHGLATPNWLQPAARTPARRKL
QQAARYHGHEVPARDGGAGFFKANDHRLLEGKQALLRNHRQSLVHDHYFEAPSTRAFGKDVMVHRGLFDN
HAGIPENSLASIDHAYEQGYRNLELDVEVSADGVPVLMHDFSVGRMAGDPQNRLVSQVPFAELREMPLVI
RNPSDGNYVKTDQTIAGVEQMLEHVLKKPEPMSVALDCKENTGEAVAMLLMRRPDLRKAAAIKVYAKYYT
GGFDQFLSNLYKHYQINPLHSQDAPRRAALGRLLAKINVVPVLSQGMLNDERLRGFFRSNEQGAAGLADT
AMQWLDSWTKMRPVIVEAVATDDSDAGKAMEAARARMRQPDSAYAKAAYSVSYRYEDFSVPRANHDKDYY
VYRNFGELQKLTDEAFGVKRTTAGAFRDDGESLLTDQPEAELLAILENRTLARGHTGNELDVPPETPIDI
NRDAEIVKQRTQQFQASSIPADPNHIAAVREGRQRDHTADMVNDPAATRAMDKRAKALGVLTDKYRGAPV
THYLNEQAKQTETD
>XopB_CAJ22212.1 Xanthomonas outer protein B [Xanthomonas campestris pv. vesicatoria str. 85-10]
MKAELTRSHSLSSLERIRHPESDMGNDCDLEVGAQPKHSGFCQSEDSRLPTTRPPRRRSTSSGATSPKST
VQGSGHTDNSGLETPLLISLTGLQKPRHMGLVRRESSRLVSADPVVHALLSFAQVDQPFPPQVASTDGVR
LELVSRRDPEKALEEFKDAFTVETAQLMPAANSSERTAEQIDADIHIPLLLKAIERGSAAFGPSALIEMA
DGSQISAKAFLASCAPDVMSNDDVLSAFINQKLKGDEDLQVRLGAQELLYVATKKEFQLGGLAGSIGVSS
VIGSVWELGASELLKKAIFGKNFSPSQYALQLAGIDSVPPLIIETMDTMCVLAIIKGMKGEDWSLRDLLP
KAMKAGAISSIVSFPNNVLQYTGFKSGLGDLAANMTTTEAAIFGAASGIPPEVKESEETMRAGLFQSIKD
GVMACPSEKMGPEEAIEQMARHALDVAPGESTAVKSMGLAAIVGMIPLIAGSKATGLLSEKVLRIFRSTV
FNPIEAIALNALALGGRIHVPGLFESDNAKHARVVQTILARASEQMESEAREITAEELHHILAPRSEFLR
HVGTAIVKGMNASFEVLPALARKLGYGETPLNKRIPYQDLAVSNTSHQPAPEP
>XopC1_CAJ24112.1 Xanthomonas outer protein C [Xanthomonas campestris pv. vesicatoria str. 85-10]
MKTSSASKSHYTGQFPQGDLQPKTPIPVGRNSEIPKDAALSAQLKGLRPLDRKPSKMPTSSSDLQAVNKM
IAENRSNDVGKGQFLLSTQSLGSAERVDSQNYHSRNESGKAPLFFSEFATEKPSLQSVKSLSQGKQDYYA
VRHVGKRGRDLFTDEPIEGENSKLGRLKTSPLLSTQSQGTRAIRAFAATATIDKSRGEYVARLHRHVVEA
LGDEGGVVHLLRPTRDHYAEDSTLNFFTFCEQTELASSLNSLEAISAKKEDRKPIVFTDHKSLVGLSRTS
RTEASPIGRLVQQPYFVTSDLKRGDKVVITDDHIQAGGSMLAMEAAAKEAGVDVLALATLSAHPFSPQLT
MSSEVSAFLDETLAAWDPQGKVTERLAAIGMPREKLTNSEAMILIAYAIDPASDSAILRFESIQNNLFKR
AHLHNVGIDPDAPDTLEQMQKLSSMQEMAGTDSARHFVDDAKVLEGEHDSLIPILKMKPASPDEIVKELD
QVSLASRSSIQASEVKQVVVLDWDDCLRDEKGLNYKLMHNALAITAREHASTLPELGDAVAVLHSKLNGA
EPVDEEAPLLMKNQKDFSSYLMGRQSIYKRHIIEDFVRKMLPGISEHKAASINNAVYSNFVREYKMLVKP
EVSKKNYSRDVPFPDIELSLLPGAKEILEKSRNANSRVILISNRGHGDLENEINHLGMMHYFDVVSGAEE
VTLEKSHLPPSQMPEDLQKRLINSLNGSDEEALRATLSEAAIYAHPDSTTIERIDKKPDSTRLAESLERL
SVQPNVPITSYGDQPSDIKQLKSVAEPKSRVLKGVIVNAQRDDVGREIDVDGVPTRVVSKITEL
>XopC2_AAM36082.1 hypothetical protein XAC1210 [Xanthomonas citri pv. citri str. 306]
MSFRAPRRRWEAAMSAWSGCSMARSILSKPEYREACWGKQWNVARRGKARRPTSAWATSSARQPGCLKAP
WTRGHATMADTGLPCLSRYRNRDDIDGKAKTGALDIDAVCEIHDNLVAADPRLRNPLGIPALFDVINVAA
AQDLVNALQGHHLSRQNIPDSSLLALPNTS
>XopD_CAJ22068.1 Xanthomonas outer protein D [Xanthomonas campestris pv. vesicatoria str. 85-10]
MEYIPRYEALEKVPVRVRFHAYLRGDGSFGPGLPGILRYMTPDQKKRLYLASERRKLALAAPKSKPTPKS
KPLKGVFRTLHQKPNLLLEISSKFSNRAYSINDSSSGYLSQADLEEMVDEETGELTRLGEAVISGASQGI
QTAIRANFRMRYQQPDLPPYSPPQAFHRPEETWNPHTPAGSSYSSLFPPTPSGGWPQNASGEWHPDTPAG
YSHRAWPAQPEASSSTFDDLESLDYRQNYGYREFDLNTPQEIEQPGWWQQATPAQSTDSTFDGLSSMSHY
GSEFDLNIPQQEEYPNNHGTQTPMGYSAMTPERIDVDNLPSPQDVADPELPPVRATSWLLDGHLRAYTDD
LARRLRGEPNAHLLHFADSQVVTMLSSADPDQQARAQRLLAGDDIPPIVFLPINQPNAHWSLLVVDRRNK
DAVAAYHYDSMAQKDPQQRYLADMAAYHLGLDYQQTHEMPIAIQSDGYSCGDHVLTGIEVLAHRVLDGTF
DYAGGRDLTDIEPDRGLIRDRLAQAEQAPAESSIRQVPARSNEQKKKKSKWWKKF
>XopE1_AAM35178.1 avirulence protein [Xanthomonas citri pv. citri str. 306]
MGLCVSRPATSGSSVAASPEQHPNPASEQVTPHTPSVPETSVPPSLQGLPTRCVPRARRGRSGKPTLQPH
EVQQAAYQLGMRLSGRPIEDVRDRQRLADATATVHETRLALHHGRGNIESDFRLSDGRSSTCSYLSYSFL
SYWPGKHDIDLMAGCALAVSAGNCDQNAAVNTRRHAVRMEGGGQITNVCDEACAHMYALYQPPGSAEADD
SAVVLDSWSDGPAVLLRDSRWAGTYRRTSTYPIERFDKPGAIDALARTRALQAEIEDPQTEFHAHLRGVE
SVVRTPPVPGKIYASTPVIAPDLVQRTRQRLQELSPRTRKALAADAARQAYGLDDAQPISPRTTTAILKD
AARLDALGRPPLSWAPTSHTRLKRFVTSARTNARQAFWYRSGWRPPVTVAR
>XopE2_AAM39257.1 avirulence protein (plasmid) [Xanthomonas citri pv. citri str. 306]
MRRSEAERSPPNLLLQSLQEIKMGLCSSKPSVAGSPVAGSPEHYLTHTTEQTTPSTPSSPEAPMSPSLHG
LVALGSSGTRRDRFRQPTLQPHEVQQAAYQLGMRLSGRPIEDASDRQRLADATETVHETRLALHRGRGNV
DSDLRLSNGRSATYSSLSYCLGENDENLLAGSALAAGAGNCDHNAAINARRHAVRMEDGGQMMNVRDYEQ
THLYALYQPPSSAEAEESPVVLDSWGDGPAVLLRDSHWAETYGTSTNVIERFDKRDAIDALARTNAFRAE
IEDPQTDLHANARDLETAFLANPAPGDIFSAMPVIAPELAQSTRQRLQEYSPRTRQALAADAARQAYGLD
NAQPISPRTTAAILQDAERLDALGRPPLSW
>XopE3_AAM38068.1 avirulence protein [Xanthomonas citri pv. citri str. 306]
MGCTISTTNNAPHSPRQEDAPPLPPQTRQSFVGVVNGLLSDLPKRRRRGGSLSDPDISLAGYLLSKAVIG
DPVEPQDIPRLHKANNTMQETRARFPYGRGNVATDIAVSDHASSQHAQAAHDVFVDLVRAAPPASMLTNP
TLGHAVVSEFVQGGHCAGYAAVATMRHVQKLQPEESVHYVQHNHQGHDWAESRVPDGHHKTIVLDPWAQG
PAVFASDSRFAANAQHTQERLALNAKDGDDIAAKTAAGAQYLLENCLPLTETHLKRLKAQEFHCAPEEVW
QPQPVVSDAFRRRVRQSLATLTNSSELGLSRAEQSSKALKKMSIKSACALGFGKKAASAAAEGIAAAAYQ
LCEQSQ
>XopF1_CAJ22045.1 Xanthomonas outer protein F1 [Xanthomonas campestris pv. vesicatoria str. 85-10]
MKLSSDIGTAASRGAASHPPVQPTQAEDVAAPREERAPTGPLAGLASSSAALRGRRASLAGRASPHADEE
GAMLGGSHRSDSSQSSQASDATFYTAQVVSPAREIDTPDVPAAAATYAERSTAAAAEVKAQLRARLDALP
FAAPSEEQTALQASYLEWADARVQERINAFGPDAGYQAVGDMKTAGTKAALPIAYECLRSFIIGAMRIPV
GLATGAAYASRRPADAEELSTAMVAGVAAGSASYTSDTLLIPAMDRRAPVSNLPRFQAIDPKILVPDPPP
VILEITAEGKRFTRPGENNAPTLADLKAQTYDRRLGITQRQSTLDDKSLDTLLLKPVINAGFNAARRTGG
EPGLLTPVGQWGLSALAIGGAGVVQKALLETGKAVARTGQMRVPDLVGGEQRLNLFALALPDKARRPAQW
SDAVHFPPTYLLDTGKEALALARQGFNSANAVATTARDLLTRHMLSNVMASFGPMGAGRIITAPLRRGSH
IRVAGEAVNSTAVVVQQAVQTLFNDTFWNALKAKNGANTSQAARLDNERAALAAEHQRTIERTLEALAEP
VDQAIARLSGPTPAEAERAMEEGMRAAPGPGPLGQTLRTALQTLRTEIGTQSVSIATIDAVRTALREGWS
QTFSGVPRDAATQALDGQLQTLKRALHDSEALRQWQSGRA
>XopF2_AAM37630.1 hypothetical protein XAC2785 [Xanthomonas citri pv. citri str. 306]
MNYQTRMPPVCTADFLSPYANQIRFRNGAWYAINVWCVIEGRFLMHWNSAIGPSLSRRQYPRCASMASRS
SRMHAMALGFEMAAPNCVRSAGHSRVVWPEVRKKSAATTALIADLSKQASWIRSAPLRRPSRTERSHAPL
QKLAGPLDTALGLLWPQAQGELARAMEEGMGVPVPLSPDVGRLRDALQQLRGQVAAQAVSIATIDDALGR
LADLPVAVEGEGRAVIAESSAQLNALGAALRQKEGLQQWQQGRP
>XopG1_CAJ22929.1 conserved hypothetical protein [Xanthomonas campestris pv. vesicatoria str. 85-10]
MPISQTNFPGIYISTQTSAREEPYKNQVESALEKIAAGSSGSALLEGLGAISARKNRKVTIAEIGAEARP
NTTAALSASEVEKYKPRTFSDNQALAMERARKGKGCNAIVEWSPHSHIELNANGSPLRLGSNPEESFVVL
AHELIHAQHLLAGTSRAYKGGDRYDETSEAGKEELRAVGVGKYEYRKTRQPSENSIRQEHGLPVRKKYKP
HGM
>XopG2_AAM42528.1 conserved hypothetical protein [Xanthomonas campestris pv. campestris str. ATCC 33913]
MTISTRHPTIEINRYRSADYPDRVDAALAKIESTPSGNHLLEGLKPLAAHGKKVLLNESPPWNPAPSAGA
VFTDKQRRKYGERESEGEAAVELGLITKGRFCKGEGTNATVNWSPGVGLMVDSEGRPQGQSSEYAEQAFV
GLAHELIHAKHIMSGDFKHGGDRLDPKSKSGKEELRATGLGKYASERVSENSIRAENGLPIRKHYAG
>XopH1_CAJ19917.1 putative tyrosine phosphatase (plasmid) [Xanthomonas campestris pv. vesicatoria str. 85-10]
MPNKISGSIAPSASSDAMKSADCAENIKEEVVSKHVHQAVPAELADLPSRQPPRSKTALYQVIQKFRDPL
PLPPPPTSHPVLAYDRDLGSSDNFRSSDEFDLPESLNPTGWKNLHVSGSGSIASIGQITRLRPSKERPVV
VLDAREESHAIVGGYPGTWRTPNNWGNAGKSRDEALADEQQRIQALKSQETVHIFHRKDVKSEARNPRGA
TLSKPLIFSEEELVRAAGAKYVRLTVTDHLSPRADDIDAFIAMEREMAHDERLHVHCGMGLGRTTIFIVM
HDILRNAAMLSFDDIIERQRKFNPGRSLDNNKDVSDKGRSEFRNERSEFLPLFYEYAKQNPKGQPLLWSE
WLDHNA
>XopI1_AAM35643.1 hypothetical protein XAC0754 [Xanthomonas citri pv. citri str. 306]
MPINRTGLPHAVASTSQTQEALTSQASGSQGVLAPGAVPTQRAETFDGLSALPNDLRREIVQRCGPRSLV
RLGSVSRQMAEDTSGMRASLTARPRYDPSLEFGAVHSAESMRVALDEVTHFPYPDDEDRSEQILRGYGRL
AARIPSLPQAQRFEAFTAVLNHATRYSGNMAFRVVARLTDDLGCLPADLRALALHAILPSLIATRRQALQ
AAAGAAHGGHMAAVAEADAGGVQGDAAPGAQGAVAPVQGGAAGGIGGALPFHLLASAIRQLPEEAVNLAI
TEAAALQTGPRLLAEVTLRLHLVGLEPIHRFQQAYAQLAEHLARSGDGAEALTHLVALLNRLPNPGVRQA
AFRELTRAVHALDSTESGAAVLRRLAGALPHQPAAVRYLCSLDVLAAAGSLFPSEQIPVIATVRAQAAAI
PNQAAELIARCDAAIATASMMLATVSRRYLDM
>XopJ1_CAJ23833.1 Xanthomonas outer protein J [Xanthomonas campestris pv. vesicatoria str. 85-10]
MGLCVSKPSVAGSPEHYAAHVAEQATPSEEGSGTPAQATSSYSATDPALQGLARRGKKVDLSRSGLPERV
ALKTKLLANSLSDAKDAGVRSSIVKYGERTLKMLAANKQPDEALLKLDIKNLPALASVYNRRYPGLNIQH
FDSPIDFLQSLSEQTTSVVSQRAVLRLERDGEHHVAADVRRRPNGEASVIVLEPARLLTFVTGHTQLRRQ
ALSQLGENAKFAFIQVGAQKSAADCLMFDLHFALHAHQHSSLFDQWHDNMVNHGTIDPYGQGAASPDALL
EDAGVELMLGEQMLPAIFYKHTHSSGVVEEVDRSQPGSAYTDVSTSGRQQQHESLEQRVQAFRVDRGYSA
SIETSRATKIRSALETAISDRQS
>XopJ2_ABM32744.1 peptidase C55 [Acidovorax citrulli AAC00-1]
MKNFMRSIGLGSSRSSRHGRRDNTASGRGSTSAGSSSSAHGNSGALSGLSSRTAGSGEFGFLPERPRQKA
IALREALNRAENTPSDLRAYAEAALTAAKIGSTSDMTDLDVQNKQYLADAYNTRFPDLKLICHDSAQAFF
SDFMTSEKPVWRSLVQLSPHSLHHVAIDVRLQDGKRTAVVLEPAIGYGMRSDGKITMLAGYEPLGRNIQK
YLGENGDMAVVQLGAQKSHYDCIIFSLNLALCAYQRDDVIDGLHERLRGHYRCFASDENKSQLHQNIEFI
DGTTFLPPVFFKHSHARSTISEVLGNQPDISDRNVSTGNDNPRETLSERVENFRVDRGEMACSMSIEASR
LRKIRKAIE
>XopJ3_CAJ22102.1 avirulence protein AvrRxv [Xanthomonas campestris pv. vesicatoria str. 85-10]
MCDSIRVQFRSIQKMVVKMKKFFRSLGVGGSSSSRFQHHIPEADSAPSSKASTPPASPPPDSPPSNSAFS
ALPTRPRKKAEALSDAVESRGHLAPPSLVSYANATLDQLRRNEPISESLRLMDIENLPHLVRSYDNRLNN
LNLRSFDTPGQFLHDLSRWHKTGLPLRAVVRLDEDPRRWHRVAFDVRNHESGHTTIIALEPASAYNPDHM
PGFVKMRENLTSQFGRKISFAVIEAEALKSIGGCVIFSLDYALAAYQERSTFDQWHKDLRKKGNIKGMTP
ESQHLNELGVYLLKGTRLLPANFYKHAHSRRTIDELEADQPGASGTDVRSGRAAVYKESLSRRLEEFQVQ
RDKTYSMSIEASRARKIRHALES
>XopJ4_CAD14528.1 type III effector protein popp1 [Ralstonia solanacearum GMI1000]
MKRLFRALGVSQPTRTYTPTTDTTSPAAATPESSRNSSPESSRSPSPVRSRSRNHPDLSDLPSRPRRKAE
MLAESIQSARDRGVDPEFISYAETTLHNLASHTQPSVMETNLDIRHLDTIVQSYRYNNLNLQAFNSREAF
VASLVEGQGSGRAERGVVRDYPNLHHFAADVRHHEDGRTTVIILEPASAGNQENLPGYTELASALRYNLG
SQCRMVVIEAEAQKSLSDCVAFALDFALAAYQERRTTFDQWHENLAAYGTIADNGVQDKKYGPFDRGLYH
NYGIHLIKGWGVLPPVFYKHAHSRETLKGVEKRQPGSLETDVSTGRNKDGAESLEERMEAFSDRHGFRPR
NISIEASRARKIRHALES
>XopJ5_AAM42989.1 avirulence protein [Xanthomonas campestris pv. campestris str. ATCC 33913]
MVAAQNHIHPNLDVKVFDASASEPHALRQAIVNTGRGQRWRAVVNVERIHGKGAPSHGIAVDVSGGRGKV
SVLAVDSVWGCADTLSVMTAALKGVKNATLTILNTGTQKDVINCKTFALANAKAMADNDDLMVDLHKKNF
RGKIVGTGDTVNDVDVTIARGSDVLYVSFFQHTTSKDVFDDLPEHIREPLEESFDQNFREIEAGGKRRAY
NTSIQQERLKYLRDALLFADAEYWS
>XopK_AAM37930.1 conserved hypothetical protein [Xanthomonas citri pv. citri str. 306]
MGVLLERGGSTAGLLCRRVLAHRQLRQAIHAAACILPIRRGGTQWRAFSGINRATRGWAGAFVYGIACSS
QQDWMERTGAPSPLCTGWSLLMRVQRSIAQHLVTRDCAAVETPPAAESPQDRQGWPLGLNALQTRPLPRH
THRDESERRVHHGDANARVAEAETAYDVFVVAKYVADPLHGTADKTAELINDIPRRGEPEHSAEAGESAH
PPAHPPADHAAAPDGHPSHPPQTAHPAQPHAAHAPHAPTPEGHQAPHAGAGHPADPQAVGHAKEGVLHAL
AEEGAPAGAFDLAMSLGISGAMLPLSSLAIYAAYKETREVAEQRTHLRQRERRLRLEQAALQSALGTAAP
SGAANAHAHALSEAIDTNAYLQRRNARDGAIAATSMASAGVIFTKAASELGIQGGLAIASKSANAAGLVG
HSAAAAGAASAAGIAGSFVLAPLASVAATALGGTSLHQSRRERARVAVDVGRVERFLQDLEPSELSPGAQ
RYQYFVSTKLGKYDRFAHRFNQWNKGFVVGGITYTASTLTKVGVSAAVVAGATVAAPVGTGLIIGAGLLG
AATMGVGSHQFLLAHGKQKRYRRYQTEDMPGVDRALLAVADLLPAREAESAAVQETPNVADQLQPTALGV
ALTPVAEESAGSEEDDIVAEADPGLEPKHRQGASAAGDAQPAMPQPDASAADARAAGNAVPQHGFELRSA
LYACIDGQEKALDAFLQSGADDLQKLHPAKPRSTDQSKGSGRAAHAAPLSRRVNAALRAAANYGRAVVTG
KPHQARGKAMRSHAKHSAVLTETALAQWLQTPGSVKSQIAYMQCCLELQTKYLDAKLGAQADLPQPDVHD
DPHSHGQTPVATVDRAPERLLAQLHQVRTRDDTQQRAVSLMLQELEMAEQELANPDARSQARAAARMPGL
QQRLIRVLTSNAIVPQEGVAGFARFCMKQARQHTTHVRGTLLATEVQAARIREQAAAATPASTT
>XopL_AAM37935.1 leucin rich protein [Xanthomonas citri pv. citri str. 306]
MPPTVGASPLRRSPAIRPYRDVLSQWQRHYSADRNRWHSAWRQANSNNPEVERRTSRALKATTDLLEDAT
APERVALELRSVPLPQFPDQAFRLSHLQHMTIDAAGLMELPDTMQQFAGLETLTLARNPLRALPASIASL
SRLRELSIRACPELTELPEHLASTDASGEHQGLVNLQSLRLERTGITSLPASIANLQNLKSLKIRNSPLS
ALGPAIHQLPKLEELDLRGCTALRSYPPIFGGSAPLKRLILKDCSNLLTLPLDIHRLTQLEKLDLRGCVN
LSRLPSLIARLPANCIILVPPHLQAQLDQHRQVALELNKVALERIEDTAQAMLSTVIDEERNPFLEGAPS
YLPEKRPPGTPTTFGEIPVLQKMLEESRDPHFLQRVSDMAGPSPRIEDESEEGLRLHYTNVSNWKAQQSA
HLGIVDHLGQFVYHEASQLDAASLAKAVQMWKTRELIVNAHPQDRTSFPDFTLHIPEQVSDDADDEQQTS
PAPSRDQ
>XopM_AAM35309.1 conserved hypothetical protein [Xanthomonas citri pv. citri str. 306]
MRTSSSPTTMIQTTRRRWIAGTPGASIASEEVTPSLQGQLSTAYAPCRVGVPHITHDRPIDASGCEAILR
CNRDARQFPPEAVVAMQAVSGTLHLALHTLRRNRENRNPDAAARGFHNLNLEQWEALSEDERHHKRSEQQ
HYSDLVTRLALAGILSNIAIGAAGKASGRPELAARLLAGELKIAPYAAARDAIQATFRMVGMRAPTNGGV
SDHHVTSAGRFYGMANVLTNLASNELELPDFASARQRWAGLMSPFNMGEATNVVFRQAAVNAALNVGLET
ADWLNVTQHEADEAGTQQIWEPTLKARREDYERVMDHSVARTAAINSNIAFGTAVNMIGTWLGLSPARSA
LLSNALSGMAAGMQYKIIAGTWQAAAAVREAEAARTQAE
>XopN_AAM37631.1 conserved hypothetical protein [Xanthomonas citri pv. citri str. 306]
MKSSASVDPASRSARTHSQEIQETELAVPSTSAGVTHQSSPDPALSPLGRAPVRRSSGTTLEALLARPEQ
DAQALAPQPVTSSNAATATLARLRRQLASDNARAIAPELAADLISRLRPMKSPGATGAQARAATHADLVS
RISEHDVIDWYKAQGLNENDVATLRRTALLSGLPNPSGSFLTNAMQYIVSPWINYATRQPWAGAGFGLAT
MLVPAPVNAGQQSAVVSLCESIREHGAHVIVPDKKQINDKHWLPELASALEEKIETFANACDRFREIQRD
PNSPSDARAAAADALLAAEKDLHQAQHDFVMTQGAHDRQWQGNRWQAIPRILRSPVASTLGLLSKTGAMR
ALSPTAQTVGAMLMTAAQHVAAGFDEQAKQEANNKLNLLYADVLTPAGKQKLASGTAVSAEDIKADKLRS
LIQSPTQALVKRVTAGVAELEKLLADAVTAEDAQHGAITADDRDIEAGDASKAMQDLRLLRNDLEALREG
RLDEIDPNGTASKLLVGAEKSVLSQQLFNDIAKKYNYLEFTAQTAQRIGQMFHLVFLGSAASSVISKLVS
AAQGGTRNVPVGESLAVSAISGGMAAVGALNQHTAITIKNNRREGSTDIGLREQVSRGIMGAMLETLSQR
RATKASKAINALLDGNDVEALLAAARALPAQEASASSSQPQDLPSTSRAAPPRREHVSAPSSPNRSRLGQ
TSNEITRSKSARDLGMELHQFARMAGKHAKDLM
>XopO_CAJ22686.1 Xanthomonas outer protein O [Xanthomonas campestris pv. vesicatoria str. 85-10]
MINTSVKAINSHHTHSSSSEEPKRQSRQADAGADPTRIHPALEGLPSIRQGMQATRRDATKTSSLEHSRR
TEAFKAQRQAISMQPGPSNNPHLTALDKLQERDFEPALGGVKIPLTLNSLPGGGKRVQVAGTSSRDVHVV
PAGIRSELQEAITDKQLLIQTLRQDLQEARNQGNPALIAQNERLLEQANADLRSLLGQVAVYGEESRRIN
R
>XopP_AAM36080.1 conserved hypothetical protein [Xanthomonas citri pv. citri str. 306]
MNGDIGGCTVPKIESTKQAPPDPAQLIQTAPTPSGSGSAASTSADSAAPSAQLGGLSIRPRRLGRASRAN
LPAASSTNAQDVMAALFAAPSVPQGPDPFEVLSKASSRLKRFNDLAQNIVPTQPTDIRALEARLRSGTSA
IESARQALQALAELSIQKRMPVDNIEEHENFLVTHLAVAACLHHDSCKEMIDQKVATELGHVRTQRVEMV
VFSPEALRLQQPEPWLALRGHLLNALAAMEDVCQRIKSPMTRQGPRDSLKVNLPVVRAMMGSCHERMQTV
RGMLVEIHSRRLADEACNCGLPQVLDGLRELEEVEDLGHAEVGEALRHVIQVHIERLSSTEHSLTPQMLS
MYKQVLVEYAELRGRAATQLCMDAAALIEDGGRATDHLWPTMLDLAQALADQRQAILDVCDFAIQDRQLI
GAAAATPEQAPASSTPSVPTTTTTAGKSSRSHKAGTRTPDASSSAAAPAARRVIDERSAAQKQADEILRG
TRLESLPVAELGGDFIALAKRLGKDTTDVERLIGDSRHDAATAFDFARTCMQGWFGSSERLLQLKSKLRA
GDGRIEQLDTRLRLLQRIEDAFERREADALKTDPQPRAPHLERLLAMNGVARVTAPKRLRSEGDRGRLFE
VRIEHAPQSNGDIPAPWFVHVHTEKPVTPARLRALHYKDLAAVHLKTAREVNLGARWEEMMRALGNTEAK
VHRATIGSKLLGQLWAAGSGGQQ
>XopQ_AAM39163.1 conserved hypothetical protein [Xanthomonas citri pv. citri str. 306]
MQPTGIRSTAGLSSADMTVDLRDPPPVAVPAHSPADAAAPPPGALQTIIGRPPRPDGPRHRRTQSLPARL
TPAQRSMLSELGVADAPVLTPTEAAVLRELRLHRPQLPLDTLLFTDPNRDPDDVVTYTIAKQLQVEGFLR
LTDVVVTLGDADMRSQRAQLAKGVFDRLALPDVRVARGQDYPMTSTQAREHSKFLAEGDALRAAPDAVHT
DGVRAMRERLATSPHKLGMVVIAGMTDASALLAEAGDLVREKVASITIMGGIDPARDADGFVQPDARPYN
NATDIHAARALYRRAQQLGIPLRILTKEAAYRAAVPPAFYEGIARNGHPVGEYLRDVQKNALKGLWEGIQ
ANLIRDLDTAWFFRTFVAAQPQDPVAAGQQGAMSFDAIWPQVTKLNLYDPLTLLAALPGTARLLFQPTPM
HREGASPVEHVGHAEVVRPEKARLLLSALAKAALAHDDEEQHAR
>XopR_AAM35169.1 conserved hypothetical protein [Xanthomonas citri pv. citri str. 306]
MRLTSFFRSTHPVAPEPLNPATTDTTMTAATPSLHSLSHAPKAGTAQGAAKSRQGMLASARKSLATLRKQ
LPSMCMGAPATKIAQSQPALATPAPNAARRGENQRPPVPQAGVDARWQAPEAMPPPRSRVPMHTAAPPPQ
PLSAARAAERFQQRQGGPEELPQQRVPSLARRDLARRDQVWQPQQPTHPSRPAPAASPKAATPAPPSPSR
RLRPVRIMNLELAALNEQCHHIGRRLYKERRAPGPEERSVFEMRAALIAERDAVRDRQLDGMLAALAPLE
KIAAPKTTSNRLAMVQRDVMQSNRHALLAVRRENIDMTKMQVYFVRAQRRLESLKESGAPPDKIRRLERM
MQGYTNVLALQDIVRQTDEQLHRMGAPRLMDSIPTTAQERALSEQNELDAHREAIENGYY
>XopS_AAM35207.1 hypothetical protein XAC0315 [Xanthomonas citri pv. citri str. 306]
MGDAKMGNCLRIPAAHMAPELREHGTPEASTSTPMSHAGSMTAGPQEHSAVESCAGSQIADMWLSSLERP
ARRSSGSRSQSTAQSRPQSKLEKLTETRRSMLQRAIILDDQWRSLQERCAGTSVGGRQASNLDNLKGIID
RDRQALESMGHEGGYIAQRRLDRIDRNLLNFEKKIGNQKKLESHLAKSNDFLVRLKLLKQELSTRGEKRH
ILNDVDLNIKDLEDISNELAGTDANGSGIEYNGCRGDAIAYFDSVTISLEAMLRSQDPGYWDYMRPALAN
VLKEGYSPSRRKAVSDPGMHDGASDGIS
>XopT_ABJ89951.1 hypothetical protein XOO4824 [Xanthomonas oryzae pv. oryzae KACC 10331]
MRPLSPNSAIIANDLVDNGLAGSDSPDQAIADTVNWRRTQHGQDALAQLAEMAPAPWRRRVLPADPTPYR
IQEIQQHRLNRTSMSMQSVPPALSLSGELAFDPMQFLDIPDTPSSAPSAPALQEVANRSELSVPLGESVD
SAAIAPPAPPSSYSHGVGHYPAPSASLLASSSTHATVMPVPASTGKGPIVAGLPSQAPGSSTPEPIPKST
RSSLEKVLDPATGKFVSKRALALREQVVDPVTGELVSKGALSNRKRVLDPLTGQLVSRNTLSKRQMVTDP
ETGEAVSRATLANRKRVLDPATGEVVSKATLAMRKKVTDPATGEVVSKAALAMRKRRRLDRHGN
>XopU_BAE69632.1 conserved hypothetical protein [Xanthomonas oryzae pv. oryzae MAFF 311018]
MDALLRALPARATASGAQRRHVGTLPLHAALPFQLPQPPGISSPVQENPVAPHAEDHEDASDALDFQVIA
DDGPAALKAAQRTAFIAWAVEQARSSRDLRAMVRMAEAAASQAAALQCLLDPADVGHVLEGYRVPPEFQK
MHRRMLDAAAAWRAAGEQYGAAQAIFSKLHPEADAGDARIQAAQAACESAERQLLARHQVFWAARRSHFP
PMLNSRLQRDIQAHLVQCLRQACDSLDADAAVNSETLPRYGMDSVLCWELAGMMQAAAQRLECLRNGALS
VPAFAHLPAADRAFQQKEWTSRFIADAEALEVMARRLRAAWGDALLDPLPVTQAAADALRENLGSAVRVA
AWKETCLRRSFGLLLASLGTLRSRAESTPVDSCMPGLRQLERLRQLCGVLHTAASLPRVLERSLQQWTAA
EREGSAAFIASLCERAIAQAQAHEQEAQALLDKAFLALWQSGSALLGGEVCSGFSHEVPALDLPQLASWA
RAAGVSLKAMPLPAAGQGSEMAVDRLPTELRLQGFFALADACELLGQPPARTQSALQRAERLRTVARSAR
SAARGAMAEPLQTLARQCDAAHTLCLVAAVRAHAAEVSQLFAQSRPTLEAATDRLGADLFQSWHFAFMPA
LVQETEAEQAPAPHASSAGDAPAETTLPLLESVRSIASEVDALHRLSIPMPQEMPPDAVQEHRCARETLD
VMVYAARVSSALLALWQETPFILLPCAASSRTARAAEFVRRAISMDLDVPVPVEHAAGADAMHALSLARE
VRRRGRQMIVALKTMQQVFQVRTDNPLQQVQHLRRIRSSRLNAKFDSIDASFDSSIRFVTDLEAELQSEI
RGDERDRAGKERRLLADWRSMLEWRLGLEKILMLSRIAVAIQNKELDEFAPDSEVAKALVTNVLQFLALI
RNLTYHNKKAQQLGPLRENRPLMVTALRASLTAIRQMQDCDERTQLIAAPCMQGAGGSRARAGGPKQARQ
RRRAP
>XopV_AAM35490.1 hypothetical protein XAC0601 [Xanthomonas citri pv. citri str. 306]
MRISGSASRQRHEHIDPVDPRHAPSVCDDIQIGVHSQLHGLPRMRRSASAKERSPAFVADGSHLDALFGS
TQPARGKQLKDGSHRTPIQTQEIETPAGGHAHVKINPTRLFVSTAPALEMPRRLDPAKLSKDLGLSEDAI
DRIRSTPTFHEQTETGAPSVAPLARRLRLDDLRDKKVEYKWNIASNGSLVIGEGHPGVVLDEPMTSKDAR
KKKQPYAQGHVTLVGGQPWNKTPWQENRLIPEARLSGTLYYNTGGELCIDNDSGRFSEYADRTPQHLENV
AKLFQQYGLPVTPQWKAKKQIPLQRLPAGATVAPPIPAEEGEVAHSDPNGE
>XopW_BAE66792.1 hypothetical protein [Xanthomonas oryzae pv. oryzae MAFF 311018]
MMKPSHIGNAHFSHPGSSNAEVADTSRRQQQSSGTTSQEHVNPALEGLGSAPRSRRVSFGSWVGVQGESR
PVGLDSREKNEKYQDGKYKASSENRQVMIEEYGRKTAERLYETFQGAPLPKEYKANLKAGSPSYMRIRGD
EKERKKEGAVALKHYEYLARDANDPKVNYEHKTLYAPKEVRRSRLRELEADADQEQGGASSSGS
>XopX_AAM35432.1 conserved hypothetical protein [Xanthomonas citri pv. citri str. 306]
MRGSNLSCDHKLPPSCLVGSFCNAVVRTALCRPGRLVRMMHVRQPVRVGPSSSSRKPTMEIKQQQTAGPS
SLAPLQDIHTDNAPVTDATSPTQTPIHPSLSALTPRSRSHASTADSEHGASPVPSHDPEPQAHSPERAAG
PATAATLAARANAALASGVQQAYDAVSKGASNLWSLADLRTMLQIHADDPAFLQMVRHTDPEQSTPHSLA
ACRQQITQLRDAIEAATGLEARFRQQVLGDIKAVEDALQPLEHGTPATGRVLKSLANLVNLWPLVVPSPL
LGNQAKTFAYSIAAATKGVMTLSASALRPTADGLPFPLMGGQLGRDANEMHFYAVLLNGLFLTTELPKKF
GNPSVRHQAETVENNLGFAAAASTACAAMVLTPFLWNSLNVLGNRLQHKLSHLGAGIAENAGFQRQAQRL
RARLTPGQISAQLRTQLNEITAALESGREAFQQARREFTDPSQGHELTRTLNAQCTHLLETLDQCSKRLS
TALQVDQDEPATIPRQVTNHDIAPKLALALLGAGVTGLTVYLIQPDRIGTVDLVADSILVTTVMMQSAVN
AHATRQDAMERFKAMCSSSLVMALALGVEKLSKTFADKSLIEASSSSPYYAGAIMSLMAMTMPGPMARGA
ELAMNWGGGQIMRVFRGPDGTALATRMPSSPEELIQNVQDTARYVQSLSPEQAQEYAQRVGDIALQVIED
AGAQAQTTPSSSVTITEITEANDEAELAAGNASPEQRSPARTHPSPDQAAASTAPSS
>XopY_BAE68243.1 hypothetical protein [Xanthomonas oryzae pv. oryzae MAFF 311018]
MRPVQPNPAYSSRALHADEATPHAVSPASEEYRTVSEPALGRAPSRPAATNLPGGVRRHRNTQGPGLSPL
GLMKRYGDQTQGHDGDSSVLPRPTAAEMLRGIQQMDRHRSNLDELCQFVEHLTLVPSHDGTTLDCDPTTA
PPSSTAEALRLFDLNSRTPVPLDTLGTLVEGFGFGRPNETSQAAPAAPSENSDPSRLLRAIREKDPLLGE
RLASLVERREDTPAPPPTTVASDNPDICGHAPAYSRNKSAIGRPAGCAMRAGDGERNNNRAHWQSVFRRL
S
>XopZ1_AAM36871.1 conserved hypothetical protein [Xanthomonas citri pv. citri str. 306]
MGLSSGSPEPHTSLLRYSSVQYERDTPAGQSDRNATTARDLQAAPLLSNATQDLNEALIARLAQSNNDLA
ARISRRRQDELIYAHAQTLQAARGQLALRARRAANLSDSIHVLTRERAELLRQLQGCHLQTDAVAAAIHD
LESDILSARATLNALPDDQPSRAVAAHAGPSSADAQQGVDRLQLRRTCTRLEHAVQQARARGDTLAKAVF
FGRGSAQAAQAEQALADANAEIDQLRSAYAQARDALQSDQASSSANRPAPRTLGSHLAAERNREIEALRT
RLGRDENMLTLQRTHAERCQRNARRLQERLAQVDAKLQQARHSSRINTEELWQYEQTVSALEAANGDMQR
VVEHAAAHPPADEALPVAADIVADTMEALLEALPGFREQTIDPVNRQVLRAWADGLHGRSAAFGSDALQP
VDALRIALQALAIASDGDATAAASTLQRLGVVQLRELIPPPQVSIAAEAVPTMETVTACVGLLASVPRGM
QVLSHMLREEPTPPSREWLEAAQIHLRASHRLALTPDAEQAERTWLGDAQMGARHAVHGDSPLQGLQSAT
DAQRGAFHAFRNGYETTGAGSPYARVNACLQMFAQWAVAGSAPRGKRALNPFNALALGMKVGASEALPTA
ERRANDAFREAAGHLTSWLVARRQIQRAGGRMPSQDELAMQALLEYAQWLPHEQNATDLTFTAKVLGTIE
RRAQELQRSVAASVNEADDLQPAACHPAIASAWAALRAGRMRLPETLRLIQRGLLDHAGQPSDLPVGAAP
LDEELASVARDHFHRAVGHASRFLHEGDTSRVKSPRALFECLRNLMERLEWRDKLRLTEQRVIGLNTTPL
SAALAIIPSGLGLKLSAGGQTSSDRSVEIYMGRTGLSLQIGRQKARQFNASTGISAGVLLPGTEHAPVGI
TGAAEWRMKKESGIEHGVQIRVPRRGKGQELEQRAQFLAMFEHLLQLAEQSGGDAGQLSERDFLGELLAH
HPSITVGLIGHAERNATATESSLSVAAGVRVGNMDGRPRRATLGASLGLKARRETSRSQTPIEGYMTMVL
KDSSAQSRVEIAGRASASLVAQQWTHPSTGNAPPTPVARLSMATLDLGYSRELRSAGSNTFSTLWMFNNE
IDPVRTDRGFEFFNFASFEREVKRNWQLWTHYGISKLQGKVDEQRLYMVAERQLQDFIDRVRLHMQDNKF
ASLIVDWVLQAEAAPHLDALRAQAQLLRVAGCEAQAAEADRAFDELISHPGIWEPTILILREKGKRQRER
GIDFFIKRQTNQAAEAMRTVGQWIPYEPVP
>XopAA_CAJ25516.2 Early chlorosis factor (type III effector) [Xanthomonas campestris pv. vesicatoria str. 85-10]
MQIKTAGLGPNAHPHGPVSGDGSSPADRSIEIEAGHGSDTLSRACPQPASETTMGLADLLSISSQRPSRP
EVMPAITPAGDDEGVPDLRSQPARSGASQPCPANPGEARDVESGLLMRDCSSRIAAFLGNLSVVQELRQF
DDSEFVDKLRNELVTEPGCREPKTLLAAMGERVNELRSHLNKQASTREEAEFLAEARRYLEPVMTSFETD
IHTLQHDASAAKRIYQGAMTLLLYPLPLATLFTQKTGTYAAFNIASYTYTAIQLVSLMRRPTTDAKLFMK
HAINRHSLVFFISLIYAVPTFYAKAAPLQRNAGFVAGAAMAQGMMMFGLRLGQDLMDSMRLRFNGAFNRR
RDLPDGFRDAIEGVVGDLRAGLSNVNRSVGEFQQDRRITPHMDRQLTFFKQDLSRIVTGLERLVATGTRQ
ESPLAASDDPPGPLEAVRRTLEASFANNPDLKGKLALATVAFAVLGSNIALMRNNGLALPDFIADAVVSS
TFLLREALSPHVTHAGMNDSVSDTVGGMTIGLPFSVATVMSGYMDDPRANPSGFIAGTVGYTAAYLLFGR
VAGDVLSKGLMATSGALGWGQQQAIRLGRSAMALGFELVAGHRSPAAADVHDLAGIEMADVPLEPLCFSP
SQRASAERTLVGTLEQIGDEWYDARDEWEGESEGTAGRDAPWVDAPAELPVQPVPQSE
>XopAB_BAE69905.1 conserved hypothetical protein [Xanthomonas oryzae pv. oryzae MAFF 311018]
MPRHVRCNLMPRSPTALVRKSIYLPYIPKGICPMKSSASVDPASRTTGTCTSKIQEPQTRQTELASAPPC
ATSRIDSAGDPALRPLGRSPVRRSSGMTPGAPLARPGKDAQALGLQPLMSSSTAKANSAPQGQPSIFPMA
QSHPEHASAPSSLSRAKLGHTSSEITRAKSARDLEMELHKFARLAGKHAKDLV
>XopAC_AAM41837.1 leucin rich protein [Xanthomonas campestris pv. campestris str. ATCC 33913]
MDKNLNLWDMSTFIQQYGALTADHPTHTPEDSPQTVPSPRSSSAHSPEIQELRSLQETRPARLGARSQSS
SSKHGLQQCSSSPSDESFRLHAELAAWCERVETKPSLLAKLGCCAAPPVVGDHREQRREAMERIMRCLDA
GQAGTQLTLRDLNLSQLPPGLHRLAHLRDLDVADNVNLTRLPEDLSLCKHLERINADGCSIAALPSKIGA
LKNLSEISLAFNELRTLPDSIGQCSSLTTIVVPGCKINKLPASLANLTQLKKLDVAANIELSELSPHMNL
DDVAVHSTQTRLGLMHRIFKAPTFDPETRQRLSYQASALRDRWAALSHHLSPQARARVDQMREGASTTLS
SQDHKASTAWKTATEKVSSWAEEGAPITLDRIFKLNQLLLPEGDDDNDPIGGQLRKVGIQAAPSNTWTEC
RYPPPETLKDEMAKFSGWLEHSEQQAHARDALGHIEFAAQLHQRLVSLHPFDDANGRTARLAMDWALQRH
GLPPAPPVGEASRLPASFLGGKRVSPEKVVLETLEGIATVMNQVHQ
>XopAD_AAM39048.1 shikimate kinase [Xanthomonas citri pv. citri str. 306]
MKTHATHPTAFRTNSPYAHAEKPELTEDQAAASSSGTHQPLGRPPRKRQRIESDDPGASTRDRQPFTASA
SKKEEIDASEGAWDRRVRQWQPAAVKNERIKTERYPDKVTAEVGASSAHHRPQRSSQHGVEARASLRPRE
QPSEWSARKRPREEQAPSRQSKRSFHGMGLTEDLRRAEHQLDWAAKKRLQAQRQQQQRQLSEPHGIARNH
NAGLCVSMAYDNELAQRMRGGMALPFLEESLHAQVNASRLDKYLQLVANAQRTRGATPRDLDRCTELAAQ
YLSGTGWFEGASLKQLAHVGNKLSKHQNLPACMEAIAWIAGELTQADDLVGLGGYPSVLLLNAFSKNLDS
GRCERAAARLARHLQCDDKARQSLSGQNISLALNAFSKWFDNPDCQAMAHRFAALFASDKRLRCAMDAQS
VATALNALCKWPDTPDCENAVSALAERLADESRLRKELKPQEVGNALNALSKWADNEVCAAAASALAERL
VDDPGLRKALDPITVTQALNALSKWADISVCTEAAIALAEWLADDPELCKSLNARGLSNALNALSKWPDN
QVCAAAVSALAGRVADDPELRKDLDCQGVSNVFNALSKWPDTLVCAAAASALAERVVDDPELRKDLDPQG
VANLLNALSKWPDTPICGQAASALAGQLAHDPDLCKAFDPINVIQALDAVSKWPDDEVFAAAANTLAERL
AFEPDLRDALRPQEVAIALHALSKWPDNGNCAKAADALAGRLAKGSWFVEALDLQGVAISLKALSKWPGN
EDCAKAAGALAGRLVKEPKLRKELDLQGVVVVLNALSKWPRTQDCENAAEALAGRLANNPDLRDALEPLD
VANVLNALSKWPHTELCAKAARRLARRIVDDPLLREGFNSLDVVNALNALSKWPDNEDCAKAAAALAKRL
AKDARLVVALDPPGVAIALNALSKWPDTQDCEKAARALAKRLVKDPKLRNALHAMQVATALNALCKWPDN
RDCAAAAGALAARLAVEPDLRNALNPQEFAMALQASCKWPGNEDCAKAAGALAGRLANDARLIAALDPQG
VGSVLSALSRWPDTPICEAALSALAARLSVEPDLRNALEPQAVTSALNALSKWPNMQDCEKVARALAERL
AQDAELREALTPHGMATVLNALSKWPDNEDCAAAAGALAERLAKKPELCEALDVSSLSQALNALSKWPDN
EGCAAAAGALADRLTKESQLVNALDPLGMANVLNALCKWPDNENCAAAVSALAKRLADDSELCKALQPQG
VAHALNALSKWPDTQDCEMAARALAERLTHAPDLCTALDPIHVTQVLNALSKWPRTQVCETAIDLLAARL
ANEPGLHKALDPQGVAVALNALSKCLARPVCRSAFVLLAERAGSAELPWRQFEMRGVAVVANAISRLSHL
DEEDDEQFLALGVAKLQAMAGHLDVHRARFASASAAEIGVLFKALASARLQRQMRSLGQPALERLAGLIG
DDGLRQTSLEGIGSLCMGLLPLIRSPELSPRHRVQALRVFDTLQPIVARKIDLYLRGDGARASAGIEQHA
TRCPALTFYQVLKAYAVVSRQWKARHLDGPRKQLRQRRDELVKWVDLTLVRTRQAIEADLGEMSWNLIAQ
IEAGDQVFDALDLRMAKEAPTITQAHPPTRFDLDSGRLSMSTVPGRPVAPALGRGSTTHVVVDLVGKELS
TNRSESDKPYSLFARLTGLPLVEVQLPGELSTFMLARTFNYNREPWRFDLFGGSRAARSKSGSSSLVMSR
RKESASLLPAFRYADTAPGSSLMQLAAKLAPQREDWSRMQRSLLEMVPSDHVVEGTLRLGVFDDVEGPAH
PFKPLAVDGTALALCPNDGCGFLKLEVALSIPAFRKHYDAWHAVQANQATEEQRELVAKDKGPSLMPAQA
LQHYPRDAAALEEAYAALQDRLQTLEPTGDDPLWVYRPLIGGGYQGQRVRAVPSADDKVHLPQQRSQAFD
VAGGPLLLGKPPYDKENLLPVPEQRIATVAQGDATAAFLSRCFGIQYSYTGFDDRSGVDPQMLHSKGMLV
VVPEQQWPAAFSDTDLACSKEDLKTLSSWTNGRDRGALPRDILSTGSLRLKDIVEPGRLGALPIDELRKR
NMDTDGDDAFIYAGYPKLAALISRVMMDRQARRGRQKSFKPPKTATPAIDPVSGHYQPGRLAEIMALKRG
QRITSAAATLAARFMGQPNELREAMAREMMFGTYDGIERGLRNGLRELLEEQVRDPQVLPTLRVQAREAI
ERAHLPEAREAAALLHAQLLALSADPSADSAAPALPEALAEAFPGLAKAYESAAGVEARIHAILDNYPVC
RLSHAQFPDGQPGLVPGEPELTMRNLFTIAIKVGTDALKSDTGTALFAKIVEACERSERNFAERVRSVPY
SRATARAMQDGRFDPEQTRLLLQRMPSMAAGVMEDALEALQQAGWIDRPQPPAERLRAVQPQDIAVEAQA
LLRRARQMEPQLTDMLQNIAGRHGGQLAGTQHQLKSYSSLQEKLMQRVVLKKQSLEEAAAGVNDALRYSV
VLEPQDFTAGLRAVLAALDDRGHARVKLTNQFTAYPPSFKAINVTLRSPAGALWEIQFHTPETFALKERF
HDLYKHAHALAVGGASRAEQRTLQAPALEAFKRVASPPGCEEIDDWQEETVPALTSTPPTRGSEQTTVNA
DASQAHRVFNAAAGKQASLTPVLTTLAEGLGARLWGNVRYDARQGRIEQVQQAPFQKSVASIKDKIRRHL
RAGMTAEQATQSVGDALRYALELPSEGFVAKVQAAQDALRRQGMTCVKLKNYFTSGDGTYRGINASFTDA
EGYAFEVQFHTAESFNAKAQTHLSYKRMQLAQTRLDKERQKPRPDPVRQAKLTQEIAGHRQAMHEMTARV
SEPARIERLGDRE
>XopAE_AAM35284.1 HpaF protein [Xanthomonas citri pv. citri str. 306]
MFNINRLLRSRPRTDTADQAPAEDRPSHQPSAAEGLLSPLLARPRRRESAAAPRNAGQRSPFRSPLRASG
QPAALAGASSAPPRSIEHDIDDWLAQSLPMAERVRTGYNLHDGQRDTSREVLQSVADAIRRAATRHSTEL
VLDYGLPATTLPDAIGRLDALQKLTLLHTGLQSLPDSLGQLHQLRHLQIAGALGLKTLPPSLTRLSNLRT
LQLTMIPLDELPVGIGRMQGLRSLTLGGGHYARLPASIVELSGLTELRMPHSSHFRELPENIGLMQGLRS
LEVASNSELEQLPGSLTQLHRLEKLTLSSNRRLAHLPEDIGQLRGLTELSLKNCAALRQLPDSVGDLAQL
QLLDLRGTGLQTLPQSLARLPAQCDIKVPDHLAGQLLQIRDPERAAREPQRAAQRLAERRRRAPVPAAQQ
AGASWNRMPEFARVLRTVDADLGERFDKWTQGLAQTARISGASITPADMPLLDQVVTEAIRSPEFRSSFG
QFLSDHTLKTLNMDGMTQVGGFGPAVRGDVKTAFAEMLKHKLMHTQDHQTALGLLQDALQNPDLGLSREM
LLRSRNELTGRVEMWPPLKAYISMHDVEGQAAQDAAITWTMAQFEEAQQGGIGDAEAKQESERAQANANR
FIEQRARVLLREWDIR
>XopAF1_ABM31964.1 hypothetical protein Aave_1373 [Acidovorax citrulli AAC00-1]
MTNVQRYRFNAALTCFTRHDEATNQQLRNHPGNPQKDRSTETDFPARLAARRVQTGASAGPRQFLLNPQK
EIKAVGYAPNRVATTGTSKPGVLCATDGLDLCFAVGVGGKKPSTGEAKARVFHVMPNNMPLPVAQYVNKL
TDQGYEVKAAIHGGDTGSTASVNAVNRMSRMLQGLDVPIEFNDTAGGSSRNGTFGAVVEDGDVRFVTQLV
SPGRR
>XopAF2_ABM31964.1 hypothetical protein Aave_1373 [Acidovorax citrulli AAC00-1]
MTNVQRYRFNAALTCFTRHDEATNQQLRNHPGNPQKDRSTETDFPARLAARRVQTGASAGPRQFLLNPQK
EIKAVGYAPNRVATTGTSKPGVLCATDGLDLCFAVGVGGKKPSTGEAKARVFHVMPNNMPLPVAQYVNKL
TDQGYEVKAAIHGGDTGSTASVNAVNRMSRMLQGLDVPIEFNDTAGGSSRNGTFGAVVEDGDVRFVTQLV
SPGRR
>XopAG_AAM42870.1 hypothetical protein XCC3600 [Xanthomonas campestris pv. campestris str. ATCC 33913]
MISVLHSRRPIMRTKTSLPLATVQRLLTPGTSTGLSTPASASATPCAETTAGLLGALPARKNKQKQQSQR
PPNTQDGTPKNGRDHGGQWATRAAKYALGIAGAGYVADNFFLSTTSLRDGKAGFSSNDRLEKACVKAESY
HARYHSATEGERASHSRPFVPIRTCGSNQFATMSDYRAATKVHIGHLFDSQHARQSLLTNLACLKGERIR
DECIAQYAPTHVPANPDLSRSPLYETKNKYSLTGVPNAQTGASGYTSRSITQPFINRGMQHFKQDSQSDR
ALSLKQCMELLERTLEGDDKLGKQAQHAAGQAILNFRQVYAADEHWGHPEKVIMKTLIANGLLSQEQTDR
IDATLMFEDPSISVLKKNTSVAGPLLQHLETKFQSRRLQDRPEALADFMEMAKQKNMEGLPIVHFKLNAQ
GNGFEDCSGLGDSFTSANAVACINHARLMSGEPRLSKQDVGVVVACLNAVYDDASSVRHTLHEIARGCFV
GAGYTTEDADVFYENVCKDAAQAFYAGRSMTRNA
>XopAH_AAM41397.1 avirulence protein [Xanthomonas campestris pv. campestris str. ATCC 33913]
MWSQPVWNPYASFDTGTASSHSQAVQGTATNYLRGPANYSKLSSEEQSLVGAARWPDDAPGLNISNKSNT
QDNKKYCKSLYKASRIAGGSIASGQINSFNDLWQKATQWRLSRISSGDASKGDFAAERMPNTRFVTSLRR
PYHSVIERARNHPDAETELYEGEYFKEIEVKVYRQCGAISGETIPMTTVSAAVDDNAISARLRNLPKDKR
QQARQSMASSHPNMITHTSAEYIKTIRDHLESLYLQAIDPSLEKHEAFELIARLHWWAASAAPDKRGSAA
KAEFAARSIASAHGIEMPPFRHGIVPDIEAMLRSESQFVADYPNFFERPPI
>XopAI_AAM38074.1 hypothetical protein XAC3230 [Xanthomonas citri pv. citri str. 306]
MGLCTSKPSVVGSPVAGSPEHYLTHTAEQTTPSTPSSPEAPMSPSLHGLAALGSPRASSSPRPLSPLVEL
NTSDLIKQKKQLWQRVQHDGAQFRSTPEERKQFKTALITLWGEQYRPERQQRWNGMMQRMAQMKWNHPEL
KYMATEDLVALQAWTTDDYEVVQDVLEKEARPTAHGLAFAKCIISALHSLPEEYSYQGTVFTGEDQLPDW
VSERYQERSITTDRRFFAASETKNASWQGMAVEWESNSTTGKRISMFSERPNEQEVLFPPGTRFQVTRIE
ENETHPRLKIYQSQIA
>XopAJ_CAJ26159.1 putative avirulence protein AvrRxo1 [Xanthomonas campestris pv. vesicatoria str. 85-10]
MGVRVAVRIATNVAESVGLYFLGLWTFFNIKNKIGIAGTAGLFTSHVPFDDAESKGVQAESSQAAPEYKF
QTQLDNLPARPASSKSSNTTHAYVHASPPHSVPIAGASTAAVTHQQATQLKGTDELYGLGNLPSSGPGRW
EYLANPENWHPERRKLHEKLLDEARSSALTLAESLERDGCQPTLFALRGNTATGKTRIATKKIPALAAAL
EKTGGKGCINPDVFKSSLAKSEAGAKIFSSAQVHNESCFLADHFEDGLRSQRTGSGAIASIVVDKRLARA
YEIDSYIELAKETGRKVELCDIDAPLENSLTGVLQRKPEGEDPRPPYPVVSSGFVAVRSNRMSVIDRFIA
DPSLGNYRLFGTAEDGKKVMVASVMGGELSVEDADLYEKITSPQSSVTGDLADKIIDNELIDRLTNNIDD
PERAANTRAALEKYNGKSWSAALAAHSELI
>XopAK_AAM38509.1 hypothetical protein XAC3666 [Xanthomonas citri pv. citri str. 306]
MSRQRPRKRVADTAGDCDGARAASHARPCRSDAFAIPDGFTREQIQPFHDLERQYATLFQTSHVCAVQSA
RDIQASRTMDVEMDECAVINLAHDGFDSIGTHGLSSCVCICAKGKNPRGHDILGLLHYSGIQDAQDALSE
IRDDMREEGVQEPEIFLVGGMISNQDELGSFEIERDLLALQRPFNIVGAKLHPSMSDRNGEENAINLVMT
ASGIYYYKSW
>XopAL1_AAM40544.1 conserved hypothetical protein [Xanthomonas campestris pv. campestris str. ATCC 33913]
MKIKVRSSRNLKVPRGSDLPSRIQDVDMPKIHRSNGLHESHSPNGLAGFDQESIVKLHEYTAPEFLGLSK
FSSKKKEVNASTMQNLKLAEDAVLKVKYLLPYGAGNQKTDISYTQGESWARRAMLRDNEYNQDPIQNAGR
AVAYQAGNCNEHANVGYTLLAASSLNAPLLRVSDADEDHAYVLIGDPRDPTWGEKDTVVVDAWVTHPTAM
TLDQSKGLNPQPTPLFQRPPRAQPDARATAALANVSPVSTENVNKYLLEQRGAPEIGQPLLRHIDAYVDT
SKFFNERVSVGDPSTRYQSSALSSKSFDKIMYCTIEKENYADAAWRGNGFRW
>XopAL2_CAP49952.1 type III secretion system effector protein [Xanthomonas campestris pv. campestris]
MPVNRSGSSSSVVREWSPLCDIHDDRLQEITGNFSPDPVAVSRKTFEAMGLASRVVKKTGYKTFPDGPGN
QEAAICMSGGRSWTRMKLARDMINGGHCSDEFEELKTVKEFGGGSCGEHRRLSAAELRSMPRKMPVIQVR
DSGQDHNYVIIGDWRDRTVGDHAVVVDPWPMLKKVHTYGERLESSTPIPLMSYPPGPAEPNPSLSEALAA
EPAENSKMDRFTKMRTKSPAGPQAASALVRGLRENNSCWDLASSTNNLHQVYVSPDGDWSAFNDAPTDYV
NDYLNAKDFLKSI
>XopAM_AAM40388.1 transducer protein car [Xanthomonas campestris pv. campestris str. ATCC 33913]
MPARAGRRASSKTANAALHVQNVSSHGGRRARMHLEGAAAADGDVTSLMEACLARRPVVHSESSLGGGGR
LLRYMPDRDDSRMPRNEAFFTTIPGLLIAALTVHPAVERRTGTTPTADQVASQLADPPIGQLTGIWQAAD
GQCFALRANQLHRVEASGHWAAVPLPPACDAIAHLCMLGRQADGGVYVRAGELCWRAGNEQMSIAVGPTP
EGALLRFDADGRPCMLHAGVLRRCDDDQPGRVVELTRPVAGGPAFESTPAMPVDVLPLAHAAVLVLDDKG
RVYEADMRGSGPIVARRLTLPRPMGSEQGWAVTSMGLSTDHSVHLLLEHSDGRRISLQRPAGQAQFQPAF
MLDRPLLLMRSEGLQMPADEAMQSRVVLDGHAQLGHLDGVLHYSPSPNQPWERLTLPGGAPLTGVVSLHS
GPRGFVDRRPVFALLAAPSRLVELKLPGRTTWLAAHAAPSTPSGGPLAVVPDVVEVRCLPIARFDEDIAQ
AAVHADRSAVVMAASGRLIKVDADRNSGDVPALEGVVAIAVGLDDALYALSQPGDGSAHVHRLSHDHDRW
EAFPVTLPQTSPLPSALRTTRTGQLQLRLGAQWHTVLPAMTGPDRARLPARVAAHASPDDVAVSGTQSGS
NARVNRQQASRLRTPDHDAAVSTTLLGTTSTDPLSLRSNARVLAQSGRAQAAALVKVLTDVAGGTARAVA
GWTGVGYAPTTQQRRLARFRSEAEQVLSLALEMFDTLPVLAEARIAGAAGPHQPAALSQSQHERLTTLRK
TTLAGLLRDLRKIGFREGVLAADFSMADGGCTQRASSTASYRAAELWRRARSAVMRTTVQNSDDMLPHLD
RCIAALAGGASLHPQALTAMEHAQLAELREVSHRLKAAGVRLPIRNGRATDASSDPHALRSACLLASLME
YNALLDVDDAAALEAADARQRQSGLRALAKLGLSSWRELEAFDDVVTTFREEVATPGSARQLQLLKSIGL
SPGAAPDEMAARMIDVLQDLFNRSTFFTSRVRSAELRGSLGSTQWMDLNPVSVGMGGEAIHALGVERIGD
SKDGDAGLVAFFVRHAKATASGTAGIRIDLRPGPGTGAHVYDADPARTLSATWGGAANLSAGGTYQHGVG
AAVILSPSTIPEFARLLFDRHDDDTTKLLRAGVNEGAIGLDLFETNANGSLNVNLTLQPLAVRHSYGPRQ
PVAPNAAPDAAGTDNPRSAVSASLPFSMTAQAGVQWSQMELHLDHAWQEIIGLEFQGRVGLTAEVSSGIN
LSGALTSVLGRNFARLVNAVTGAGNLQLAGVRVASSDVQLPTDAPLDDTRTGPLLGTASYKRTLDTQAAQ
PISPQAWDAMRKRLEEIIPESMAELDGMRYPATPGERRDVLLKAIERIQGAQARAIEAGALLEGPALAQQ
RACAEQATLAEASSLWKGGSPSERAAMVDLLHQLRQEDAAAIQQRARIIPGARVEINMFGRESLDAVVSH
AIGHYALGEKMRDVAELRRKIPGLGEVLQRFKDVPNVNQVRFVFEMRPQAIVAINDALEVKQHAQAAAAL
GLREPAGAMAWRDALVAAQRSPDLYRLAAIAVHNTDENPVTSRVGLPLLNVAATAVSSHQLFEAEIQFRY
GLYDRIEGAEVLEAGVRALRQSLDPLQVVGVQALGQRQRANIPSSVPVSPRGERPRLKEARDLEFERHLQ
MGVVPVGPHLRALTRDLTRFEEQTQRTVAQYLAHDALADAVSGAQANVGERINQLLARLAPADDGVTEAA
ITGSGLHRRLASLQACRDAVHQATDALDKAYDDFRTHMDASRAENRDIAAVQHAFEFLQRAAECDHTLVS
AVDVLLRRTAEIYEVQDRELRDMDDRLDDLLPRLDGLGQASELERRAFEDAEQRLVEVRNEALQVLDRHA
GGTDAAKAIDAEGKAEAIKTLEDAMKDALQQMAATRDRIAELVSLKDSLCARLADDVGALRDIDEHTLAA
RSVVMQARDLGAGAHAAIVAMLKELSDDDAPGQDVAGSQITSGQE
>XopAP_AAM37835.1 hypothetical protein XAC2990 [Xanthomonas citri pv. citri str. 306]
MNPSFVFTAVDDISGCLPGGDITRISAHSRGTCRMRPTSTSFPSLPHAQSRESDSCVPVSATAFPWHVRE
SASAFPGLSAAPVKRVRKVTQSIVADASRSSGMRLPQVDTQVCDLVSAIAQVDHASAQPHGQDPQWEMRC
RTVLESMRACAGESYKGDPATVADIDGLHLNVPMSTRRLKLWERETDDVIVAVLGFSGTCLDATDDLLCD
MKSLIAQVHVNVFDERLPTLGKVGAGWQEWWQSEAQLPRADGTVMKDVLKRYTNRARESGKALSMSLTGH
SLGAAAATVAGFDITHFLRAAGAPGKISIYSFNPPRLGPAGADKHYMQSLRSKYSELRFTLRQFTRALDP
IQSVPFFMHHPHWDHPGAADERAGSTSGDRFAQFITVTDGPASTVNPADNHELTLWRPYFLSKIEPADLQ
RIFSPMEVPQGTSGDRRLPRRRLFASLLPYREPPANSRPD
>XopAU_AAM36043.1 serine/threonine kinase [Xanthomonas citri pv. citri str. 306]
MIQKLSALKPGALDVDTGFLKVTLETGHAGTAGTLDAMPTVGTGASASTYAVRLAEDLWQGEQHCGRDFI
FKALLCTNPQRPIPLTLYDPATVADAPTLQERIAERRAMIFQEYQMIRSVDAVPYIVHAHGVVQIEHTFG
ILLEKIDGISVRSMIGRARPALQQGAISAMEYLGLARQLMADVLVGIACCEDAGIVHQDISHNNVMYDQP
TKIFRLIDMGLGSEEGDPNRGGTPGFYDLSTPARHTRDVYSVAQLLVHVLKRPDYNMGMIGINRPKTADT
FPFMDALQALPADHKRTVVGFFNSMLDDGTGERTKAERLLRAPFFTEPPLPPRDRMHRTFEKLTRLPSF
>XopAV_AAM36044.1 conserved hypothetical protein [Xanthomonas citri pv. citri str. 306]
MHEAVQACAKLRQCCVSWHLGRRDRPGGCGRRAMSTRSPATRLVRLQRCAGAGWNACALWQAPRRLFRVR
QWFFGRMRHARSCWGTMVGIDRGEVTMRPLALTSATRRGARREQQEGATVADAGPSAPASDPHANTQLAQ
NLPRRPVREAPLRAPGTPHGAHLANVGRSIAYVGAAGAALCGGFAALQAPAAAAYGYLNDDLYYKNLAVV
SSCQAVGALAAFLGMRLADVMAARYVEAQARWYEVPTKAQRASELGTTEACLDEAVDMVTIFDADHPGPA
MDGGEQLVLATDLLHLMTVERSRLPPELWQAASGVGDDAHRLVTQLLQAARARAADEASTSSAD
>XopAW_AAM37794.1 calcium-binding protein [Xanthomonas citri pv. citri str. 306]
MSTISSVGAGYAAYPSYASRSATTGNAASAAQAEKTNPLTQLFKSIDSDSDGSLTASELSTALSSNSDDD
SKIDIDGLLSMLDQDGGGTVSESELAQALPPPPPLPGEQGQDVQSLFAGLDSDGDDSVSSGELSTLVNGD
SASSTQLLDLLDSDKSGALSLQELQEAMQPRDPPPRPPSSADASSSDGTQQAYAALMQMAVGQYRSIGGS
ATTSNLVDLAA
>XopAX_CAJ19898.1 hypothetical protein XCVd0086 (plasmid) [Xanthomonas campestris pv. vesicatoria str. 85-10]
MGSGGLARQGPGSGDIAQLNSAASLFLQVPMRITNDNYSPIELLAEIATRRGTTSADTHRFFQGGKTSHD
WLVEEWSSRVDCILESFKRYGIDVNATQFVRDQGIDVLLRVPNHQGKEWRLGFQIKSEQEAERDRTKKPG
QENMIGTLKRQAHDAFERVDEWWILCCFDLDKHYKLVQGISSELTGGKQNRLIRVIDPRACAAMLRMSEA
EVDAFCTLLLCRDDAVLRAAREEVAACHPNVGAFVLEHIVPALVDGERVSREEVASFLEEAFRKSERERL
EDGGGEDDDCEAVIELDEDADEHGSVQDGIDDDEEFEDLDIHEMLQELESNGFLAAGTYDDDYRISPTAF
PGVCALFFEARVRHGLNDDAAASYMRWLTLRQH
>XopAY_AAM36044.1 conserved hypothetical protein [Xanthomonas citri pv. citri str. 306]
MHEAVQACAKLRQCCVSWHLGRRDRPGGCGRRAMSTRSPATRLVRLQRCAGAGWNACALWQAPRRLFRVR
QWFFGRMRHARSCWGTMVGIDRGEVTMRPLALTSATRRGARREQQEGATVADAGPSAPASDPHANTQLAQ
NLPRRPVREAPLRAPGTPHGAHLANVGRSIAYVGAAGAALCGGFAALQAPAAAAYGYLNDDLYYKNLAVV
SSCQAVGALAAFLGMRLADVMAARYVEAQARWYEVPTKAQRASELGTTEACLDEAVDMVTIFDADHPGPA
MDGGEQLVLATDLLHLMTVERSRLPPELWQAASGVGDDAHRLVTQLLQAARARAADEASTSSAD
>XopAZ_AAM36229.1 peptidyl-prolyl cis-trans isomerase [Xanthomonas citri pv. citri str. 306]
MEISQGRVATIHYTLSDDNGQVLDRSTPDTPLSYLHGAGNIVPGLEQALEGKQLGDTLTADVVPEQGYGP
RHEQLIQQVPRDAFPTDVDVVPGVQFEARTQQGPVLVTVTEVGPDQVTVDGNHPLAGQTLHFAVEVVAVR
EATTQELNDGHVAELAA
>XopA_AAM35307.1 Hpa1 protein [Xanthomonas citri pv. citri str. 306]
MNSLNTQLGANSSFFQVDPSQNTQSGSNQGNQGISEKQLDQLLTQLIMALLQQSNNAEQGQGQGQGGDSG
GQGGNRQQAGQSNGSPSQYTQMLMNIVGDILQAQNGGGFGGGFGGGFGGGLGTSLGTSLASDTGSMQ
>HpaA_AAM35291.1 HpaA protein [Xanthomonas citri pv. citri str. 306]
MIRRISPGTLPPSVSTEHGTSHHHANSAGTAAASPTDAATHIPRLRPAPPRRRRRGVRSLDGQEDELDAT
EQEENEAKRECILRGRVSVAVAAAQGREQGQGDQHGSGRNAHADDPQTGPWQAGAPAALSDGVDARIDGI
LDRYVMTRDADPMVRRHALAAALVELRAIGVSHPAIASLTTTVWRLMREHFRSSGSATPTENLQALRKRL
MELMPSELEPVPALRNFHLLLPLILLNAEKPRRQVDRTHAVTRLNTLLIELPQQAAQEVRP
>HrpW_AAM37767.1 HrpW protein [Xanthomonas citri pv. citri str. 306]
MLMSELLQRLIQTQFQPQNTSQYDWNPSPSHGTSNGQGEGNEHGGRRNGRGGDNFLATTPETSDHSDKSA
HSTVTGSGPVGSGRTINVNSPIVVHKGEVFDGHNNLYVGGSGIGDGSQSEHQQPMFVVEQGGTLQNVRMS
GGGDGIHLLGDATLKNVHNLNVSEDAMTIDGPGNREHDSRIAGTPASGLPARPKIEILDSSFDNASDKVI
QDNQAADVLLRNVSVNGAGKVFRTNGGHTDIDSHVTVEDSTLKGIKEAVFRTDAPGAHVSLHGVRDDAPH
QVEALSPSQADGARSVSRKEYTG
>AvrXccA1_AAM43445.1 avirulence protein [Xanthomonas campestris pv. campestris str. ATCC 33913]
MPNASPALPRRLPARRLLAAALIATGLLGAASTASAACTAGPWTARANEAGMPPVRYETTHFAFRWNGDG
VSSADVRAAGEHLEMVWDTFINRLQFPEPACNSTTKTKASIHLDPGFGLSGGVTGSGNMGMWMAPGGLRD
HWGLAHELTHALQGQTQSLRDSDYTGWIWESHANWMTHQLPEFHASDVHCSSMLVNYPHLYLGSTRDRYC
NWQFLEYLKNRYGYAIVNDLWAKAPKPGDPAQRSADPFSVLRTNMGWTQAQLNDVFGDWALRNVNWDYTN
PDGSDQGALYRARYGSNLAFDPQRTQDWDNRDRALRMTVLDPVAGQANRYRVPFEWAPQRWGYNLVQLIP
AAGATSIGVSFEGQVQTAPAVTALPGLVTDPASIPTPDSDWRWGVVSIDSSGRARYSALQRGAKASVTVA
LRSGDRAVYLMVMGAPTNMHKIKWDQSYYAIYRYPWSVTLSNAAAAGSQPGAPTPTPVGRRHANGGGWVA
NTANVASTAYVGPFARVLAGNVLGNARIDGHATVMGGTVQGNAVLGGLTVWHPGAVIGNTAQAQTVFMGP
GAFGAVAVAGTTQVRGDLELREGTTPSQGVFYGYADTETMRNPEFGADLRQAVPEITARPAGW
>AvrXccA2_AAM41674.1 avirulence protein [Xanthomonas campestris pv. campestris str. ATCC 33913]
MLESADGCRRRYQLNSFGEPDRRYVANVAKAHPIRKDTRRYVTEAEPETVTAAMLANGSVQKYETQHFAL
WYGIDRNGESYRDVASRGLVWKDFVAQSARWLEQVWDMNAQALGAPMPYATAAKPKRINVYMCATGLPYV
QGGDLTECGASGGQAIGASSWALGYGSFSIAHEFTHVIQFYSGGYRNKQAAGWFWETNANWSAYQTTRMD
DQWLAYYYSNLENGPFFPQSRYGAHPWLMYLDENDATRSLVWDMWLKNLRNADGDTLELPVETLVRLGQQ
GGQFPNGYRSFADTVGRYGARLAAFDFVSQKAMLDIGNGNAAGKRYVPLKPLAAPGRYASSPERPLNIYG
THVIPLTPLSSATSIKVSLTGKTRADQASWRFTVVSLDAQAHPRYAPLVAVDGTASATASFPLQGGKGIT
HYLVVTATPYRYSEVPTGEEQLAGQAAARFPYEVSIQGATPLVGPAATCYAYKGDDGLDRNWNTNGHQFE
PQPCR
>XopE4_EFF46466.1 type III secretion system effector protein [Xanthomonas citri pv. aurantifolii str. ICPB 10535]
MTSVNQRHPESSSPDLILRSLSEIKMGLCVSKQSVAGSPEPAAYDGEELPRASTVSSFESVMSPQSPELS
ALRVSLGTRPDRLRRCGDESLEQHQIQQVAYHMGAYVVGDEVTSPTRLATAGQTVNDVRLILKHGRGNVK
ADDIPSQGHNGIGSSVAKSAADAHSKLAVGVVMGAAVCDQSAPLCAILHAPHMAVNERSVTAEASVPMKE
ITDDGNEIPVKAGHIWNELRRGRRDPRSTVVMDAWANGPAVRLKDSAWSGKPAEEGRWSMKKSSAESLKN
RLEGLIPLVHPDEDQHTAKMLRYHQKKPTAWEKYAEPQVISSTFADKVRNVLVHVPESQQRDIASRMIRE
TYGMNPQSQAHQDAVESVLEAVNQLDSLPRPPVVPPGC
>XopE5_WP_142743200.1 type III effector HopX1 [Xanthomonas translucens]
MFPKLSGSAPSVAPAVAPAPTQQASTQHGDRDARPADATGSGLPDGLRRSRPNRTSPASASASAAPSAAL
GSNDLALAAYLLARDIDGRGVPTPEVDRLRKANESVGNTRQLLEFGRGNVATDLRETGNDNGLRTKAARQ
LKKEFDMRGGGQFVEYAEQMAHSAAAATVFGSGNCGEYTSITSIRHSSRLEAQETVHRVMSTNHLWAEAR
VPADDGSGASTIVMDAWAKGPAVLAPDSRFAARREEVHSTVQLDPVTGRTARIAANDLILEMRAKGPAEV
ERRIRQGATCTERVAAGINHALLPLGIGGYWPEQHVLNDAFAERVRARLASPVSTDLLARAERIAAAFGV
AGTERKAQAQQIIAATQALVALR
